# Supplementary material for: Transcriptome analysis in contrasting maize inbred lines and functional analysis of five maize NAC genes under drought stress treatment
Source: Front Plant Sci. 2023 Jan 19;13:1097719. doi: 10.3389/fpls.2022.1097719 (PMC9892906; doi:10.3389/fpls.2022.1097719)
Supplement: Supplementary file 2 [file Table_2.xlsx]

## Sheet: Supplementary Table 1
Supplemental Table 1. Primers used in this study
Gene Symbol	Forward primer	Reverse primer
The primer sequences used in the RT-PCR
GAPDH	TATGTCCTTCCGTGTTCCTAC	AGCAGCCTTAATAGCTTTCTT
GRMZM2G058518	ACGAGTTTACTGAACCGTAATG	ATTTGTATGTCCAACCACTCAC
GRMZM2G104078	CCTGCATGGTGTGCTGTA	AGGAATTTGGGTCTTCACG
GRMZM2G163843	ATTCGTTAGAAGTAACCGTGT	CCTTATGTCTTGGTTTCACGAT
GRMZM2G163251	TCCATCAGAACGACGACC	AGTAGTACCCGTCCTTGC
GRMZM2G389557	CCAAGGATCTCTCCACCTTA	TAGCTCGCTCCCATGGAA
GRMZM2G014653_P01	CGCAAGAAGAACAGCCTC	CCGCCCTTCTTGTTGTAG
GRMZM2G180328	GCTGGACTACAGGATTATTGC	ATCCCAGTACCAAATCAATCG
GRMZM2G126936	CGATGATGGTGCCCAAGA	GATGTCGTCGTAGCTGAGA
GRMZM2G336533_P02	CATGGAGATCAGGAGAGAAGAC	CGACACACTCGACTTGTAAC
GRMZM2G336533_P01	TCAGGTTGGATGACTGGGTGCTG	GTGATCTGCGAGTGGGAGGTGC
GRMZM2G347043	AGCGGCAACCTGTTCGTG	CGCAACCGTCTTCATCTCCT
GRMZM2G127379	GGCGTCTTCTTCCATCAGT	CTGCTGCTGGTTCAAGTT
GRMZM2G430849	TCCAAGTTCAGGAACGTCTC	TTCTTGTAGATCCGGCACAG
GRMZM2G054252	CGTCTTCCGCGACCTCTA	CCTCGCTCCTCGTATCAG
GRMZM2G092465_P01	CCACCAGCTTCCCTCCTA	AGAGGCCAGAGGATGTGA
GRMZM2G315140	AGGATCGAGCTGTGAGTTA	TGCACCGAGAGCCAATGA
GRMZM2G406204	GGAGGCAGACAACTTCTACTAT	TCAGCGATCTCAACCAACCTAA
GRMZM2G104400	AATGATTCTCCTCTGCGTAAC	AGACATCGGAGGAAGACC
GRMZM2G181605	GATCTCCCAAGCAAGGCTA	GTACTTGCGGTCCTTGTG
GRMZM2G114850	ACGAGCTACTACCTAGACC	CCTTGAGCAGCTTCTTGT
GRMZM2G081930	GGGAGATCGAGTCCACAT	CCACCTTCTTGTAGAGGTAGT
Actin	AGGTATCGCTGACCGTATGAG	GCTGAGGGAAGCAAGAATG
RT-ZmNAC4	CAACTATTGGTTTACCGACCTGAA	TGCTGTTCCTAGCCAGTCTAACC
RT-NAC19	CACATAATGGGACAGCCGGT	TGGGCGTGAAGAAGTACCAC
RT-ZmNAC87	GCCGACCTCAACAAGATC	CAGAAGAAGAACCACTCCTT
RT-ZmJUB1	ATGGTAGTCAAGGAGTTC	GTCATCTTTCTCTTCATCTC
Primers used for plasmid construction
CDS-ZmNAP	GCAAGAAGGCGAGTCTGGTAGTTTA	TGTATACCCGGCAGGTCCCAT
3301-ZmNAP	TTTACATGTCCATGACGATGGCAGCTAC	TTTGGTGACCTCGTCTATCTAGAACTGTGGG
AD-ZmNAP-full	TTTGAATTCATGTCAGCAGCAGCGCA	TTTGGATCCCTAGAACTGTGGGAGCA
AD-ZmNAP-N	TTTGAATTCATGTCAGCAGCAGCGCA	TTTGGATCCCTTCTTGTAGATCCGGC
AD-ZmNAP-C	TTTGAATTCTCCGGCCACGCGTCGCC	TTTGGATCCCTAGAACTGTGGGAGCA
AD-ZmNAP-△N-1	TTTGAATTCTCCGGCCACGCGTCGCC	TTTGGATCCCTGCTGGTGCTGCTGCA
AD-ZmNAP-△N-2	TTTGAATTCCCGGCGGCGCTGCCGAG	TTTGGATCCGCCGTCGTCGCCGACGG
AD-ZmNAP-△N-3	TTTGAATTCTCCGATCTCATGATGTT	TTTGGATCCCTAGAACTGTGGGAGCA
CDS-ZmNAC19	CTACTTCAAACATTGCCATTC	CCACCGCTTCTAGTTCTCG
3301-ZmNAC19	TTTGAGTCTGATGGGACAGCCGGTGAC	TTTGGTGACCTCAGAAGGGGCCCAACC
BK-ZmNAC19-1	TTTGAATTCATGGCAATGGTGGCGGC	TTTGGATCCCTTGTTGTACAGCCGGC
BK-ZmNAC4-2	TTTGAATTCATGGCAATGGTGGAGGC	TTTGGATCCTCAGAACGGAGGCAAGA
CDS-ZmNAC4	AGCGACCCATCTATCCAGC	TGTTCCTAGCCAGTCTAACCAC
3301-ZmNAC4	TTTAGATCTGATGGCAATGGTGGCGG	TTTGGTGACCTCAGAACGGAGGCAAGATG
BK-ZmNAC4-1	TTTGAATTCATGGCAATGGTGGCGGC	TTTGGATCCCTTGTTGTACAGCCGGC
BK-ZmNAC4-2	TTTGAATTCATGGCAATGGTGGAGGC	TTTGGATCCTCAGAACGGAGGCAAGA
CDS-ZmJUB1	GCTTGAGTGGAAGACTGCAT	TTTGGTCACAACAACGTCCT
3301-ZmJUB1	TTTAGATCTGATGGTAGTCAAGGAGTTCGG	TTTGCTAGCTCAAGCGTATCTACAGTCGTG
BK-ZmJUB1-1	TTTGAATTCATGGTAGTCAAGGAGTTCGG	TTTGGATCCTCAAGCGTATCTACAGTCGTG
BK-ZmJUB1-2	TTTGGATCCCCTCTTGAAGATCCTGCAGAT	TTTGAATTCAACATCGCCTACAAGAGGCA
CDS-ZmNAC87	TCTCCTAAACCCAATCCCCT	CTAATCAATCCATCCGCCCG
3301-ZmNCA87	TTTCCATGGATGGCATCGTCGTCGCGG	TTTGGTGACCCTAGACCTTCCACATGTTC
BK-ZmNAC87-1	TTTGAATTCATGGCATCGTCGTCGCGG	TTTGGATCCCTAGACCTTCCACATGTTC
BK-ZmNAC87-2	TTTGGATCCTTTGTTGATCACCTTACACA	TTTGAATTCGACTTGGCGGGCAAGGCTGGGCAA

## Sheet: Supplementary Table 2
Supplementary Table 2. Gene function annotation list
TF family	Gene ID	Sequence ID	Description
ONAC3	GRMZM2G031200	P01: NM_001328268.1 P02: NM_001321495.1	AtSND2/SND3-like NAC type transcription factor (Huang et al. 2016) regulate secondary wall biosynthesis (Huang et al. 2016)
	GRMZM2G058518	JX428534.1	Regulators in various stress signaling pathways (Yan et al. 2017)
	GRMZM2G134717	AQK97170.1	Related ethylene-treated （Takahashi et al.2015）
	GRMZM2G112681	XM_020542513.1	LOC103634916 NAC domain-containing protein 75 [ Zea mays ]
	GRMZM2G166721	NM_001196550.1	ZmNAC84, ABA-induced antioxidant defense involved in tolerance to drought stress.(Fan et al., 2014).
	GRMZM2G115721	XM_020544351.2	LOC103638434 NAC domain-containing protein 75 [ Zea mays ]
	GRMZM2G027309	NM_001153180.1	LOC100280252 putative NAC domain transcription factor superfamily protein [ Zea mays ]
	GRMZM2G038073	JX428483.1	NAC13 NAC type transcription factor
	GRMZM2G104078	NM_001155732.1	ANAC044
	GRMZM2G111770	XM_020545487.1	LOC103641765 SUPPRESSOR OF GAMMA RESPONSE 1 [ Zea mays ]
	GRMZM2G450445	NM_001153290.1	Uncharacterized LOC100280364 [ Zea mays ]
	GRMZM2G077045	ONL94895.1	LOC103644507 NAC domain-containing protein 8-like [ Zea mays ]
	GRMZM2G342647	XM_020542914.1	LOC103636810 SUPPRESSOR OF GAMMA RESPONSE 1 [ Zea mays ]
	GRMZM5G894234	XM_020544475.1	Uncharacterized LOC103640404 [ Zea mays ]
TERN	GRMZM2G122615	NM_001150285.1	Uncharacterized LOC100276519 [ Zea mays ]
	GRMZM2G163843	NM_001154212.3	LOC100281294 no apical meristem protein [ Zea mays ]
	GRMZM2G163841	XM_008659605.2	Uncharacterized LOC103637404 [ Zea mays ]
	GRMZM2G033014	NM_001147881.2	LOC100273444 putative NAC domain transcription factor superfamily protein [ Zea mays ]
ONAC22	AC198937.4_FG005	AQK52495.1	Putative NAC domain transcription factor superfamily protein
	GRMZM2G152543	XM_008666436.3	LOC103643272 transcription factor JUNGBRUNNEN 1 [ Zea mays ]
	GRMZM2G159094	XM_020540924.1	Involved in heterosis regulation(Song et al.2016)
	GRMZM2G100593	XM_008645906.2	Uncharacterized LOC100383962 [ Zea mays ]
	GRMZM2G475014	XM_008664170.2	LOC103640687 protein FEZ [ Zea mays ]
	GRMZM2G112548	XM_008646239.3	Over expression of the gene strongly delays senescence (Wu et al.2012)
	GRMZM2G163251	NM_001153041.1	Over expression of the gene strongly delays senescence (Wu et al.2012)
	GRMZM2G479980	XM_008655384.2	LOC103633674 NAC transcription factor 32 [ Zea mays ]
	GRMZM5G803888	XM_023301800.1	LOC103649504 transcription factor JUNGBRUNNEN 1 [ Zea mays ]
	GRMZM2G030325	XM_008650167.2	LOC103628970 NAC domain-containing protein 35 [ Zea mays ]
	GRMZM2G123246	NM_001165742.1	Uncharacterized LOC100304300 [ Zea mays ]
	GRMZM2G134687	XM_020542632.1	LOC103635646 NAC domain-containing protein 35 [ Zea mays ]
	GRMZM2G147867	NM_001165663.1	LOC100192914 NAC domain-containing protein 35 [ Zea mays ]
	GRMZM5G813651	NM_001328205.1	NAC95
	GRMZM2G059428	P01:NM_001357604.1 P02:BT084524.1	Uncharacterized LOC100501100 [ Zea mays ]
	GRMZM2G126817	XM_008662286.2	LOC103639545 NAC transcription factor 32 [ Zea mays ]
	GRMZM2G074358	NM_001196357.1	LOC100501680 putative NAC domain transcription factor superfamily protein [ Zea mays ]
	GRMZM2G389557	XM_008646874.3	Associated or linked to increased resistance (Hawkins et al.2015)
ATAF	GRMZM2G014653	P01:KP900766.1 P02:BT064405.1	Involved in hormone synthesis or response (Li et al.2016) Biotic and abiotic stress response regulation(Huang et al.2015) NAC protein 48(Andrea et al.2010)
	GRMZM2G180328	KM987612.1	NAC20
OsNAC3	GRMZM2G060116	XM_008676382.3	Induced by wounding (Chang et al.2012)
	GRMZM2G126936	XM_008662166.2	NAC domain-containing protein 67-like(Li et al.2017) Induced by wounding(Chang et al.2012)
	GRMZM2G336533	P01:NM_001353563.1 P02:NM_001353563.1 P03:BT040167.1	Induced by wounding(Chang et al.2012)
	GRMZM2G347043	JQ217429.1	ZmSNAC1
	GRMZM2G079632	KP283536.1	Control developmental stress responses, including flowering time(Olsen et al., 2005; Yoo et al., 2007)
	GRMZM2G162739	P01: KR010626.1 P02:BT066012.1	Cold, salt, uv ,salt stress response (M. Rocío et al.2017)
NAP	GRMZM2G127379	NM_001196886.1	Associated with plant drought tolerance (Mao et al.2015) Response to cold, salt, uv stress (M. Rocío et al. 2017) Regulatory mechanism of salinity sensitivity in roots (Zhang et al. 2014)
	GRMZM2G011598	XM_008657016.3	Dehydration stress respons (Ding et al.2014)
	GRMZM2G042494	KJ728029.1	LOC103639176 NAC transcription factor 29-like [ Zea mays ]
	GRMZM2G430849	NM_001158141.1	ZmNAP, a heterosis-associated TF (Song et al.2016)
	GRMZM2G109627	XM_008657306.3	PPR repeat-containing protein (Thomas et al.2016) No apical meristem (NAM) protein (Christophe et al.2013)
	GRMZM2G179885	P01:KP729884.1 P02: NM_001349954.1	Uncharacterized LOC100279608 [ Zea mays ]
ONAC1	GRMZM2G134073	NM_001157802.1	NAC68, DNA binding ( Gioi et al.2017) drought responsive (Mittal et al.2017)
	AC203535.4_FG002	NM_001157802.1	Transcriptional regulators (Cui et al. 2016)
	GRMZM2G100583	P01: NM_001158011.1 P02:XM_020551594.2	NAC75 NAC domain-containing protein 68 [ Zea mays ]
	GRMZM2G054252	KJ728454.1	pco113991 NAC domain-containing protein 68 [ Zea mays ]
	GRMZM2G054277	XM_008653409.3	Biotic and abiotic stress response regulation (Koenig et al.2013) NAM containing (Andrea et al.2010)
	GRMZM2G179049	BT054682.2	Related to secondary cell wall biosynthesis(Zhong et al., 2006, 2008). Regulate the expression of BX1 and BX13 (Song et al.2017)
	GRMZM2G083347	XM_008664332.3	Likely initiates xylem development (Yu et al.2014)
SND	GRMZM2G091490	XM_008650556.3	LOC103629433 NAC domain-containing protein 43 [ Zea mays ]
	GRMZM2G171395	NM_001153847.1	NAC domain transcription factor (Li et al.2017) Secondary wall master regulator NST1(Tausta et al .2014)
	GRMZM2G069047	P01: NM_001147110.1 P02:XM_008678534.3	NAC115 secondary wall NAC transcription factor 2 [ Zea mays ]
	GRMZM2G092465	XM_008650171.1	LOC103628975 NAC domain-containing protein 43 [ Zea mays ]
	GRMZM2G041746	NM_001301473.1	LOC103629850 NAC domain-containing protein 76-like [ Zea mays ]
	GRMZM2G104074	XM_020544064.2	LOC606435 NAC domain-containing protein 76 [ Zea mays ]
	GRMZM2G155816	XM_008647340.2	LOC103626984 NAC domain-containing protein 76 [ Zea mays ]
	GRMZM2G099144	XM_008671150.2	LOC103646413 protein BEARSKIN2 [ Zea mays ]
	GRMZM2G435824	NM_001158179.1	LOC100285286 NAC domain-containing protein 76 [ Zea mays ]
VND	GRMZM2G041668	NM_001154437.2	ANAC076 secondary wall NAC transcription factor 7 [ Zea mays ]
	GRMZM2G440219	NM_001154437.2	ANAC076 secondary wall NAC transcription factor 7 [ Zea mays ]
	GRMZM2G315140	XM_008647774.2	LOC103627477 NAC domain-containing protein 7 [ Zea mays ]
	GRMZM2G354151	XM_008680652.2	LOC103653847 NAC domain-containing protein 7 [ Zea mays ]
	GRMZM2G178998	NM_001147883.1	NAC131 secondary wall NAC transcription factor 6 [ Zea mays ]
	GRMZM2G025642	ONL93202.1	Responses of plants to abiotic stress ,drought stress(Miao et al.2017)
	GRMZM2G048826	XM_008680242.3	LOC103653304 NAC domain-containing protein 30 [ Zea mays ]
	GRMZM2G052239	JN634079.1	ANAC030
	AC212859.3_FG008	ONM15671.1	NAC domain-containing protein 30 [Zea mays]
ANAC011	GRMZM2G174070	NM_001152864.1	NAC57
	GRMZM2G406204	NM_001301530.1	NAC78
	AC233865.1_FG003	XM_008654815.3	NAC domain containing protein 57 [Zea mays]
	GRMZM5G885329	XM_008654814.2	LOC103633135 NAC domain-containing protein 45 [ Zea mays ]
	GRMZM2G082709	XM_008660334.3	LOC103637691 NAC domain-containing protein 86 [ Zea mays ]
	GRMZM2G064541	XM_008675659.2	LOC103649967 NAC domain-containing protein 74 [ Zea mays ]
	GRMZM2G167492	NM_001153976.1	TIP putative NAC domain transcription factor superfamily protein [ Zea mays ]
NAC2	GRMZM2G104400	XM_020542647.2	Auxin transport (Gioi et al.2017) Transcriptional regulators (Cui et al.2016)
	GRMZM2G456568	XM_008651436.2	LOC103630378 putative NAC domain transcription factor superfamily protein [ Zea mays ]
	GRMZM2G176677	P01: NM_001176449.1 P02: KJ727952.1	LOC100502273 putative NAC domain transcription factor superfamily protein [ Zea mays ]
	GRMZM2G113950	NM_001159059.2	LOC100286171 NAC domain-containing protein 78 [ Zea mays ]
	GRMZM2G125777	NM_001175073.1	Components of grain yield (Xue et al., 2013)
NEO	GRMZM2G146380	JX428484.1	Predicted targets of miR164(Liu et al.2012)
	GRMZM5G898290	NM_001154298.1	NAC domain containing protein 80 (Zanin et al.2017) Carpel development (Nahar et al.2012)
	GRMZM2G009892	XM_008672074.3	LOC103647555 protein CUP-SHAPED COTYLEDON 1 [ Zea mays ]
	GRMZM2G018436	NM_001154146.1	Biotic and abiotic stress response regulation (Nuruzzaman et al.2013)
	GRMZM6G257110	NM_001175305.1	LOC100382573 NAC family member [ Zea mays ]
	GRMZM2G008374	XM_008672074.3	LOC103647555 protein CUP-SHAPED COTYLEDON 1 [ Zea mays ]
	GRMZM2G386163	XM_008654658.3	LOC103632950 NAC domain-containing protein 92 [ Zea mays ]
	GRMZM2G031001	GRMZM2G009892	LOC103634602 NAC domain-containing protein 92 [ Zea mays ]
	GRMZM2G159500	NM_001154259.1	Control developmental stress responses, including flowering time (Olsen et al.2005; Yoo et al. 2007)
	GRMZM2G181605	NM_001321437.1	LOC107403159 NAC transcription factor [ Zea mays ]
	GRMZM2G062650	NM_001111762.1	NRP1 NAM-related protein 1 [ Zea mays ]
	GRMZM2G154182	NM_001308499.1	LOC606433 NAC domain-containing protein 100 [ Zea mays ]
	GRMZM2G139700	XM_008676188.2	LOC606437 protein CUP-SHAPED COTYLEDON 1 [ Zea mays ]
	GRMZM2G393433	NM_001301482.1	NAC-domain transcription factor CUC2 or NAC107 (Zhaietal.,2013;Liuetal.,2014) Helix-loop-helix DNA-binding (Zhai et al.2013)
	GRMZM2G430522	P01:XM_008665424.3 P02:XM_008665429.3	A CUC-like NAC TF (Spinelli et al., 2011)
NAC1	GRMZM2G114850	XM_008676078.2	ZmORE1,putative senescence marker gene(Zhang et al.2014 ;Woo et al.2001)
	GRMZM2G063522	NM_001175536.1	NAC domain containing protein( Li et al.2017) miR164 target gene (Xu et al.2011)
	GRMZM2G167018	NM_001301481.1	NAC domain transcription factor (Qi et al.2016)
	GRMZM2G156977	NM_001155887.2	NAC22 NAC domain-containing protein 21/22
	GRMZM5G857701	XM_008648184.3	Related to fiber content and digestibility (Wang et al.2016)
	AC211478.3_FG004	ONM33901.1	NAC domain containing protein 74
	GRMZM2G140901	XM_008680967.3	LOC103654139 NAC domain-containing protein 79 [ Zea mays ]
	GRMZM2G062009	NM_001143563.1	LOC100217205 putative NAC domain transcription factor superfamily protein [ Zea mays ]
	GRMZM2G043813	NM_001176563.1	LOC100383946 putative NAC domain transcription factor superfamily protein [ Zea mays ]
	GRMZM2G081930	NM_001156824.1	NAC1,auxin signaling-related genes (Qi et al.2016) Down regulated in the differentiation zone of rum1 primary roots.(Zhang et al.2014)
	AC205484.3_FG005	AQK53181.1	Putative NAC domain transcription factor superfamily protein [Zea mays]
	AC208663.3_FG002	KJ727024.1	Hypothetical protein ZEAMMB73_Zm00001d003080 [Zea mays]
	GRMZM2G158204	AQK91547.1	LOC103636916 MATE efflux family protein ALF5-like [ Zea mays ]
	GRMZM2G004531	NM_001136986.1	NAC79
	GRMZM2G172264	XM_023300857.1	LOC103635608 NAC domain-containing protein 90 [ Zea mays ]
	GRMZM2G465835	XM_023300328.1	LOC103630400 putative NAC domain-containing protein 61 [ Zea mays ]
	GRMZM5G832473	XM_008676571.2	LOC103650975 NAC domain-containing protein 90 [ Zea mays ]
	GRMZM2G439903	XM_020552288.1	Uncharacterized LOC103654359 [ Zea mays ]
	GRMZM2G094067	NM_001157407.1	LOC100284512 NAC domain-containing protein 78 [ Zea mays ]
	GRMZM2G316840	NM_001174973.1	NAC76
	GRMZM2G123667	NM_001322063.1	LOC100384376 putative NAC domain transcription factor superfamily protein [ Zea mays ]
	GRMZM2G068973	KM670444.1	IDP275 NAC transcription factor [ Zea mays ]
	GRMZM2G312201	NM_001321641.1	Uv stress response (M. Rocío et al.2017) ZmNAC1 (Tan et al.2011)
	GRMZM2G123667	NM_001322063.1	LOC100384376 putative NAC domain transcription factor superfamily protein [ Zea mays ]
	AC196475.3_FG005	AQK50724.1	Putative NAC domain transcription factor superfamily protein [Zea mays]
	GRMZM2G003715	NM_001175714.1	Cold, uv stress response (M. Rocío et al.2017)
	GRMZM2G163914	NM_001176219.1	LOC100383571 putative NAC domain transcription factor superfamily protein [ Zea mays ]
	GRMZM2G459156	AQL02824.1	Putative NAC domain transcription factor superfamily protein [Zea mays]

## Sheet: Supplementary Table 3
Supplementary Table 3. Original transcriptome data
#Gene_ID	Lv_ND_1	Lv_ND_2	Lv_ND	Lv_MC_1	Lv_MC_2	Lv_MC	Lv_MD_1	Lv_MD_2	Lv_MD	Lv_SC_1	Lv_SC_2	Lv_SC	Lv_SD_1	Lv_SD_2	Lv_SD	H_ND_1	H_ND_2	H_ND	H_MC_1	H_MC_2	H_MC	H_MD_2	H_MD_1	H_MD	H_SC_1	H_SC_2	H_SC	H_SD_1	H_SD_2	H_SD
AC196475.3_FG005	5.54791	3.69868	4.6233	4.66285	7.0974	5.88013	6.1005	5.29183	5.69617	3.86891	5.16012	4.51452	5.35116	5.76817	5.55966	3.20449	4.77488	3.98968	5.75448	4.6216	5.18804	3.87946	4.8173	4.34838	5.13241	4.85558	4.99399	3.71644	4.76964	4.24304
AC198937.4_FG005	0	0	0	0	0	0	0	0	0	0	0	0	0	0	0	0	0	0	0.0369783	0	0.0184891	0	0	0	0.013966	0	0.006983	0.0132182	0	0.0066091
AC203535.4_FG002	4.41219	4.03373	4.22296	3.47618	4.27782	3.877	2.23427	1.98675	2.11051	2.55158	1.81979	2.18568	4.10222	1.29484	2.69853	2.8754	2.25595	2.56567	3.27515	4.67315	3.97415	2.06349	2.91906	2.49128	3.44664	2.75891	3.10277	1.28692	2.00096	1.64394
AC205484.3_FG005	0.215783	0.466775	0.341279	0.418714	0.404173	0.411444	0.170609	0.302737	0.236673	0.148404	0.220894	0.184649	0.263998	0	0.131999	0.0600995	0.0895763	0.0748379	0.284736	0.278047	0.281392	0.207562	0.206226	0.206894	0.154969	0.465675	0.310322	0.606511	0.160783	0.383647
AC211478.3_FG004	0	0	0	0	0	0	0	0	0	0	0	0	0	0	0	0	0	0	0	0	0	0	0	0	0	0	0	0	0	0
AC212859.3_FG008	0.262651	1.37165	0.817151	0.881563	0.694373	0.787968	1.09751	0.193058	0.645284	3.19098	1.68607	2.43852	0.12616	1.38379	0.754977	0.692068	0.975318	0.833693	1.57945	0.260085	0.919766	0.497401	0.255924	0.376663	0.769446	0.859371	0.814409	1.14146	1.0622	1.10183
AC233865.1_FG003	0	0	0	0	0.0447377	0.0223688	0	0	0	0	0	0	0	0	0	0	0	0	0	0	0	0	0	0	0	0	0	0	0	0
GRMZM2G003715	0.433449	1.18376	0.808606	0.462707	0.425781	0.444244	0.832836	0.789165	0.811001	0.38059	0.860855	0.620722	0.152204	2.09874	1.12547	0.411736	0.69084	0.551288	0.649927	0.244059	0.446993	0.749803	0.316231	0.533017	0.392542	0.300411	0.346477	1.43436	0.569291	1.00183
GRMZM2G004531	2.13526	2.08475	2.11001	1.80243	2.44411	2.12327	1.17802	1.49841	1.33821	1.61963	2.33798	1.97881	2.43838	2.0987	2.26854	2.21329	3.52397	2.86863	1.65483	3.30327	2.47905	0.965785	2.91205	1.93892	2.13872	2.2977	2.21821	2.16657	3.65422	2.9104
GRMZM2G008374	0	0	0	0.0109707	0	0.00548536	0.0126027	0.0384069	0.0255048	0.0729368	0.0268348	0.0498858	0.0158046	0.0102862	0.0130454	0.0227847	0	0.0113923	0.0545904	0	0.0272952	0.0130794	0	0.00653972	0.0295579	0.0510936	0.0403257	0.0101711	0.035607	0.022889
GRMZM2G009892	0.136663	0.0472504	0.0919566	0.077186	0	0.038593	0.0153154	0.139635	0.0774753	0.0253002	0	0.0126501	0	0.0511039	0.0255519	0.0280312	0.0502574	0.0391443	0.0321431	0	0.0160716	0.0664308	0.0294105	0.0479207	0.0331358	0.0237346	0.0284352	0.174757	0.0146001	0.0946786
GRMZM2G011598	1.16435	1.35897	1.26166	0.956727	1.53e-07	0.478364	0.470533	0.26607	0.368301	1.82639	0.508155	1.16727	0.112498	1.25362	0.683058	1.42037	0.624853	1.02261	0.737984	0.544292	0.641138	0.0648242	1.06395	0.564389	0.260742	0.217496	0.239119	0.810474	0.535009	0.672741
GRMZM2G014653	28.5876	17.053	22.8203	20.8767	22.6128	21.7448	17.0667	18.1634	17.6151	16.4893	15.9599	16.2246	20.8133	14.8957	17.8545	24.5313	13.0762	18.8037	19.2559	20.4686	19.8622	16.4159	13.8914	15.1537	13.789	13.3339	13.5615	22.2256	11.4229	16.8242
GRMZM2G018436	0.29192	0.0806028	0.186261	0.13157	0.231088	0.181329	0.127231	0.0251001	0.0761654	0.412078	0.161206	0.286642	0.189973	0.272513	0.231243	0.0449303	0.348185	0.196558	0.192269	0.17579	0.18403	0.0146735	0.194973	0.104823	0.968299	0.505933	0.737116	0.0778964	0.613884	0.34589
GRMZM2G018553	0	0	0	0	0	0	0	0	0	0	0	0	0	0	0	0	0	0	0	0	0	0	0	0	0	0	0	0	0	0
GRMZM2G025642	0	0	0	0	0	0	0	0	0	0	0	0	0	0	0	0	0	0	0	0	0	0	0	0	0	0	0	0	0	0
GRMZM2G027309	0.22543	0.152023	0.188727	0.24477	0.337905	0.291337	0.26149	0.275868	0.268679	0.150251	0.261275	0.205763	0.287213	0.124022	0.205617	0.344614	0.514873	0.429744	0.19535	0.400342	0.297846	0.0673423	0.439432	0.253387	0.40397	0.669019	0.536494	0.134958	0.607801	0.371379
GRMZM2G030325	1.13959	0.59205	0.865819	1.04195	1.79345	1.4177	0.513915	0.62378	0.568847	0.472487	0.629516	0.551001	1.4558	0.17738	0.816589	1.13857	0.881862	1.01022	0.917094	1.89558	1.40634	0.458721	0.905583	0.682152	1.11266	1.13477	1.12372	0.255541	1.01685	0.636194
GRMZM2G031001	1.8601	1.46114	1.66062	1.67184	1.70192	1.68688	2.0742	3.06294	2.56857	2.47517	3.14608	2.81062	0.607652	8.14832	4.37798	1.22463	1.26982	1.24723	1.72994	0.543269	1.1366	2.88287	0.434238	1.65856	1.51389	0.717746	1.11582	4.7828	1.27851	3.03065
GRMZM2G031200	0.0249526	0.105548	0.0652502	0	0	0	0.144671	0.0586066	0.101639	0.0113687	0.0139597	0.0126642	0	0.0238916	0.0119458	0	0	0	0.0701145	0	0.0350573	0.0462118	0	0.0231059	0.0216722	0.0111299	0.016401	0.0119038	0	0.00595191
GRMZM2G033014	0	0	0	0.0123454	0.0206586	0.016502	0	0	0	0	0.0151334	0.0075667	0	0	0	0	0	0	0	0.0166356	0.0083178	0	0.0144696	0.0072348	0.0117843	0	0.00589215	0	0	0
GRMZM2G038073	0.0161826	0.0551426	0.0356626	0	0.045635	0.0228175	0	0	0	0	0.0351986	0.0175993	0.0117558	0.190972	0.101364	0.0534903	0.0189741	0.0362322	0.0125122	0.0186354	0.0155738	0	0.0216317	0.0108159	0.0640553	0.00861478	0.036335	0.0662405	0.0691239	0.0676822
GRMZM2G041668	0	0	0	0	0	0	0	0	0	0	0	0	0	0	0	0	0	0	0	0	0	0	0	0	0	0	0	0	0	0
GRMZM2G041746	0	0	0	0	0	0	0	0	0	0	0	0	0	0	0	0	0.0100586	0.00502931	0	0	0	0	0	0	0.0545276	0	0.0272638	0	0	0
GRMZM2G042494	0	0	0	0	0	0	0.0202187	0	0.0101093	0.0163535	0.0203513	0.0183524	0	0	0	0	0	0	0	0	0	0	0	0	0.016212	0	0.008106	0	0	0
GRMZM2G043813	0	0.0209896	0.0104948	0	0	0	0	0	0	0.0665192	0	0.0332596	0	0	0	0	0	0	0	0.0147441	0.00737205	0	0	0	0	0.122181	0.0610905	0	0	0
GRMZM2G048826	0	0	0	0	0	0	0.0220482	0	0.0110241	0	0	0	0	0	0	0	0	0	0.0211012	0	0.0105506	0	0	0	0	0	0	0	0	0
GRMZM2G052239	0	0	0	0	0	0	0	0	0	0	0	0	0	0.0336508	0.0168254	0	0	0	0	0	0	0.0214697	0	0.0107349	0.0157389	0	0.00786945	0	0.0196086	0.0098043
GRMZM2G054252	30.8039	49.553	40.1784	37.578	52.9843	45.2811	39.0324	23.3379	31.1852	33.7291	22.5593	28.1442	30.2414	35.0497	32.6456	50.6776	22.5846	36.6311	40.434	39.4204	39.9272	20.7191	27.727	24.2231	22.6548	13.9818	18.3183	42.1159	21.0712	31.5935
GRMZM2G054277	0.127498	0.112642	0.12007	0.172	0.215133	0.193567	0.313551	0.111408	0.212479	0.0831024	0.0433	0.0632012	0.177329	0.0152347	0.0962819	0.170118	0.237303	0.203711	0.161669	0.197712	0.179691	0.248734	0.0682871	0.158511	0.223125	0.186988	0.205057	0.109228	0.135724	0.122476
GRMZM2G058518	0.0836683	0.138883	0.111276	0.0863098	0	0.0431549	0.128849	0.0605704	0.0947097	0.0486627	0.0210209	0.0348418	0.0505216	0	0.0252608	0.0539529	0.0705406	0.0622468	0.1174	0.0105565	0.0639783	0.0102867	0.0295357	0.0199112	0.320009	0.0841094	0.202059	0.039998	0.27302	0.156509
GRMZM2G059428	0.0435266	0.237378	0.140452	0.152367	0.213003	0.182685	0.211735	0.154175	0.182955	0.182715	0.424879	0.303797	0.189986	0.483559	0.336773	0.046056	0.173121	0.109589	0.604249	0.0288831	0.316566	0.191206	0.151831	0.171519	0.0911111	0.198859	0.144985	0.14877	0.129574	0.139172
GRMZM2G060116	0	0.0589737	0.0294868	0.172305	0	0.0861525	0.309849	0.270856	0.290353	0.0162863	0.254695	0.135491	0	0.379216	0.189608	0	0	0	0.058428	0	0.029214	0.4294	0	0.2147	0	0	0	0.301477	0	0.150738
GRMZM2G062009	0.0318336	0	0.0159168	0.0135158	0.0227601	0.0181379	0	0	0	0.013492	0	0.00674602	0	0.0145724	0.00728619	0	0.0867768	0.0433884	0	0.0364179	0.0182089	0	0.0315602	0.0157801	0.0735198	0.0133326	0.0434262	0.0144962	0.0991906	0.0568434
GRMZM2G062650	0	0	0	0	0	0	0	0	0	0	0	0	0	0	0	0	0	0	0.0125661	0	0.00628305	0	0	0	0	0	0	0	0	0
GRMZM2G063522	0.114026	0.268964	0.191495	0.241864	0.114568	0.178216	0.121414	0.0806151	0.101015	0.326926	0.11185	0.219388	0.0666163	0.0746738	0.0706451	0.17015	0.0671354	0.118643	0.100429	0.161027	0.130728	0.149523	0.14501	0.147266	0.0555669	0.0352387	0.0454028	0.0631424	0.163394	0.113268
GRMZM2G064541	1.32685	1.76207	1.54446	1.97767	2.29499	2.13633	1.38258	1.32535	1.35396	1.66329	2.43015	2.04672	1.485	3.92758	2.70629	1.39805	2.08658	1.74231	1.93928	1.31505	1.62716	1.18027	1.57678	1.37853	2.77862	2.64793	2.71328	1.78292	1.95173	1.86733
GRMZM2G068973	0.642858	0.781677	0.712268	0.703339	0.403425	0.553382	0.391911	0.568262	0.480086	0.177169	0.618111	0.39764	0.333162	1.08718	0.710169	0.437836	0.346428	0.392132	0.956787	0.238328	0.597558	0.266427	0.331885	0.299156	0.741746	0.444995	0.59337	0.794611	0.319448	0.55703
GRMZM2G069047	0.0775257	0	0.0387629	0.019218	0.355488	0.187353	5.45e-07	0.059324	0.0296623	0	0	0	0.1952	0.0297217	0.112461	0.251329	0.264807	0.258068	0	0.455327	0.227664	5.79e-07	0.231794	0.115897	0.354173	0.245965	0.300069	5.44e-07	0.40882	0.20441
GRMZM2G074358	0.0516969	1.14074	0.596218	0.99701	5.6431	3.32005	0.338633	0.1331	0.235867	0.970735	0.927682	0.949209	1.37698	0.241829	0.809404	0.216808	2.73333	1.47507	1.67467	0.96924	1.32195	0.0850653	2.13101	1.10804	1.51495	4.63023	3.07259	0.333041	3.37914	1.85609
GRMZM2G077045	0.293312	0.0426822	0.167997	0	0.767688	0.383844	0.0362963	0.0363329	0.0363146	0.0829005	0.0212008	0.0520507	0.604435	0	0.302217	0.445939	0.61265	0.529294	0.0684396	0.622632	0.345536	0.0187924	0.87194	0.445366	0.352145	0.810596	0.58137	0.0374157	0.532765	0.285091
GRMZM2G079632	1.51971	1.09923	1.30947	0.660471	2.37611	1.51829	0.348328	0.366515	0.357422	0.332319	0.334598	0.333459	1.77174	0.230218	1.00098	2.62903	1.26524	1.94714	0.790055	2.14718	1.46862	0.0978078	0.683631	0.390719	3.12052	1.39021	2.25537	0.17418	0.64391	0.409045
GRMZM2G081930	0	0.0458023	0.0229011	0.0735545	0	0.0367772	0.185561	0.078477	0.132019	0.303606	0.0152726	0.159439	0.0193451	0.0126273	0.0159862	0	0.0125566	0.0062783	0.0307781	0	0.015389	0.113082	0	0.056541	0.0226301	0.0579743	0.0403022	0.0122487	0.014461	0.0133548
GRMZM2G082709	0.111198	0	0.055599	0.0665826	0	0.0332913	0.0978435	0	0.0489217	0	0.0553496	0.0276748	0	0.111181	0.0555905	0	0.113534	0.056767	0.109987	0	0.0549935	0	0	0	0.0221648	0.02293	0.0225474	0.137868	0.122396	0.130132
GRMZM2G083347	5.73587	4.52209	5.12898	4.49739	8.67457	6.58598	5.1918	6.64333	5.91756	7.74791	8.93573	8.34182	5.85196	13.6822	9.76705	5.63609	10.3266	7.98133	5.82684	4.90352	5.36518	5.26394	5.54311	5.40353	6.33476	5.81717	6.07596	10.3318	10.09	10.2109
GRMZM2G091490	0.169502	0.240763	0.205132	0.11303	0.518823	0.315926	0.19966	0.0171322	0.108396	0.169897	0.0468775	0.108387	0.252781	0	0.12639	0.177215	0.298182	0.237699	0.186848	0.597321	0.392085	0	0.104906	0.052453	0.335568	0.532643	0.434105	0	0.144344	0.072172
GRMZM2G092465	0.0354031	0.0288992	0.0321511	0.0190261	0	0.00951305	0.0217995	0.0758122	0.0488059	0	0.0205142	0.0102571	0.0381185	0	0.0190592	0.0181568	0.00778401	0.0129704	0.0103385	0.0109485	0.0106435	0.01067	0.0197974	0.0152337	0.0237299	0.0191809	0.0214554	0	0	0
GRMZM2G094067	0	0	0	0	0	0	0	0	0	0	0	0	0	0	0	0	0	0	0	0	0	0	0	0	0.0192601	0	0.00963005	0	0.0228432	0.0114216
GRMZM2G099144	0	0	0	0	0	0	0	0	0	0	0	0	0	0	0	0	0	0	0	0	0	0	0	0	0	0	0	0	0	0
GRMZM2G100583	4.62592	6.57127	5.59859	8.83953	13.9621	11.4008	8.95945	5.8782	7.41882	18.4214	12.3842	15.4028	10.7302	11.2747	11.0024	4.3815	15.5195	9.9505	8.75859	4.8231	6.79085	6.21796	9.56857	7.89327	12.1447	10.0803	11.1125	12.3406	16.5993	14.4699
GRMZM2G100593	0.0346635	0.0100919	0.0223777	0.0502855	0	0.0251427	0.00764153	0.00770791	0.00767472	0.0130348	0.0382769	0.0256559	0.00955467	0.0296996	0.0196271	0.0127883	0.0208418	0.0168151	0.0519449	0.0458467	0.0488958	0.00780729	0.00903764	0.00842247	0.0139769	0.0469739	0.0304754	0.0413854	0.0355524	0.0384689
GRMZM2G104074	0	0	0	0	0	0	0	0	0	0	0	0	0	0	0	0	0	0	0	0	0	0.0269172	0	0.0134586	0	0	0	0.0102621	0	0.00513105
GRMZM2G104078	0.0192695	0	0.00963477	0	0	0	0.021596	0	0.010798	0.00955208	0	0.00477604	0.0131292	0.0254782	0.0193037	0	0.0357625	0.0178812	0.0315851	0	0.0157925	0	0	0	0.032271	0	0.0161355	0	0.0341517	0.0170759
GRMZM2G104400	7.29026	21.5619	14.4261	19.147	8.01491	13.581	18.9449	14.2665	16.6057	16.625	18.3625	17.4937	7.52365	5.59872	6.56119	6.52315	6.1703	6.34673	19.1867	8.91603	14.0514	11.5512	8.24297	9.89709	7.8509	12.7248	10.2879	9.00077	7.79175	8.39626
GRMZM2G109627	0.0798888	0	0.0399444	0	0.0217874	0.0108937	0	0	0	0	0.0304198	0.0152099	0.0407941	0	0.020397	0.0282986	0.149935	0.0891168	0	0	0	0	0.0154634	0.0077317	0	0.0247731	0.0123865	0	0.111032	0.055516
GRMZM2G111770	0.0207311	0	0.0103655	0.0128934	0	0.00644672	0	0	0	0	0	0	0	0	0	0.0495483	0.00933472	0.0294415	0	0.129895	0.0649476	0	0.0429826	0.0214913	0.34244	0.0515966	0.197018	0	0.139948	0.0699742
GRMZM2G112548	0	0	0	0.0393199	0.100656	0.0699879	0	0	0	0.0896201	0.145235	0.117428	0	0	0	0	0.0871292	0.0435646	0.0819078	0.0654829	0.0736954	0.0158555	0.0439062	0.0298809	0.112828	0.103295	0.108062	0	0.0740017	0.0370009
GRMZM2G112681	0.124954	0.135805	0.13038	0.387062	0.231938	0.3095	1.02259	1.02996	1.02628	0.6652	0.671938	0.668569	0.412151	0.539072	0.475611	0.0611403	0.524056	0.292598	0.596426	0.368798	0.482612	0.956231	0.909803	0.933017	0.331248	0.639454	0.485351	0.745151	0.706682	0.725917
GRMZM2G113950	5.22612	4.84817	5.03714	5.13034	5.25414	5.19224	5.53955	5.44625	5.4929	4.70192	5.35138	5.02665	5.90612	4.20114	5.05363	4.35374	4.85601	4.60487	5.04853	5.64489	5.34671	5.88543	5.56648	5.72595	4.83497	5.00803	4.9215	5.05849	5.39882	5.22866
GRMZM2G114850	5.45473	4.55244	5.00359	1.55215	0.519034	1.03559	1.26269	0.508053	0.885372	0.288762	0.0924896	0.190626	1.32445	0.302986	0.81372	3.34751	0.110866	1.72919	1.29907	0.517302	0.908186	0.56697	1.24362	0.905293	0.0809665	0.0713457	0.0761561	0.477655	0.251031	0.364343
GRMZM2G115721	0	0	0	0	0	0	0	0	0	0.0449938	0	0.0224969	0	0	0	0	0	0	0.110689	0	0.0553445	0	0.0176382	0.0088191	0	0.0292771	0.0146386	0	0.03745	0.018725
GRMZM2G122615	0.18688	0.0227688	0.104824	0.0657953	0	0.0328977	0.114222	0.116659	0.115441	0.0132432	0.0484619	0.0308525	0	0.536367	0.268184	0.0583253	0.0672619	0.0627936	0.177382	0.0358502	0.106616	0.171966	0.0309869	0.101476	0.11781	0.0240455	0.0709277	0.0927674	0.139006	0.115887
GRMZM2G123246	2.25538	2.75645	2.50591	3.90722	3.90723	3.90722	2.01729	1.90652	1.96191	1.65302	2.87136	2.26219	2.58724	0.938631	1.76294	1.74948	2.16932	1.9594	3.61102	3.91874	3.76488	1.94307	1.78425	1.86366	2.53834	1.47236	2.00535	1.48571	2.63235	2.05903
GRMZM2G123667	11.0437	7.1147	9.07919	7.88148	4.11515	5.99832	4.72996	6.70779	5.71887	6.16578	7.04151	6.60364	5.05006	7.84532	6.44769	5.13156	7.71759	6.42458	7.34035	4.57238	5.95637	7.24889	3.11227	5.18058	5.99448	5.65298	5.82373	9.70938	6.85208	8.28073
GRMZM2G125777	5.28131	5.82816	5.55474	4.09118	3.34071	3.71594	3.13152	4.1083	3.61991	3.46461	3.23963	3.35212	4.26037	2.99815	3.62926	6.53544	3.07167	4.80355	3.60963	4.90466	4.25714	3.63228	3.83412	3.7332	3.8367	3.92016	3.87843	3.23702	2.93278	3.0849
GRMZM2G126817	0	0	0	0	0	0	0.0338213	0.0173576	0.0255894	0.0400631	0.016076	0.0280695	0	0.0284369	0.0142185	0	0	0	0	0	0	0	0	0	0	0	0	0.0277599	0	0.01388
GRMZM2G126936	0.0280294	0	0.0140147	0.114269	0.178458	0.146364	0.176013	0.336354	0.256184	0.0127285	0.11117	0.0619492	0.704349	0.487652	0.596001	0	0.894023	0.447012	0.0633269	0.0503244	0.0568256	0.244489	0.532055	0.388272	0.0589684	0.0247358	0.0418521	0.268252	0.766172	0.517212
GRMZM2G127379	0.119012	0.0277582	0.0733853	0.441949	0.44452	0.443235	0.284879	0.326549	0.305714	0.19078	0.152556	0.171668	0.894286	2.85956	1.87692	0.41714	1.05304	0.735088	0.148584	0.385202	0.266893	0.124723	0.612107	0.368415	0.207551	0.227768	0.21766	0.652652	0.717574	0.685113
GRMZM2G134073	3.48583	6.17486	4.83034	5.3048	4.19562	4.75021	5.4183	7.09817	6.25823	4.3921	3.13629	3.76419	5.93749	1.02287	3.48018	3.03668	2.32222	2.67945	5.7561	5.31764	5.53687	5.01286	3.80138	4.40712	3.16936	4.08642	3.62789	2.04907	2.52253	2.2858
GRMZM2G134687	0.187995	0.159391	0.173693	0.208007	0.784677	0.496342	0.147409	0.0407976	0.0941035	0.480406	0.306158	0.393282	0.0644456	0.166404	0.115425	0.193474	0.0764601	0.134967	0.0966853	0.18054	0.138613	0.109861	0.0621966	0.0860288	0.238791	0.180827	0.209809	0.347539	0.348516	0.348027
GRMZM2G134717	0.184895	0.0994554	0.142175	0.0086285	0.0642201	0.0364243	5.54e-08	0.0350803	0.0175402	0.0267196	0.0332421	0.0299808	0.134506	0.0633873	0.0989467	0.176558	0.0471387	0.111849	0	0.160795	0.0803973	0.0365371	0.0528881	0.0447126	0.0374395	0.0874257	0.0624326	0.190692	0.141324	0.166008
GRMZM2G139700	0	0	0	0	0	0	0	0.0259958	0.0129979	0	0	0	0	0	0	0	0	0	0	0	0	0	0	0	0	0	0	0	0	0
GRMZM2G140901	0	0	0	0	0	0	0.095198	0.0324354	0.0638167	0	0	0	0.1159	0	0.0579501	0	0.0149497	0.00747485	0.0227193	0.0203026	0.021511	0.0434334	0.0296811	0.0365572	0.0118012	0.0447289	0.028265	0.0336783	0	0.0168392
GRMZM2G146380	0.928101	0.116425	0.522263	0.0578599	0.231325	0.144593	0.240749	0.284428	0.262589	0.0398089	4.41e-06	0.0199067	0.161643	5.39793	2.77979	0.115165	0.153555	0.13436	0.0775539	0.203039	0.140296	0.599167	0.0945913	0.346879	0.142441	0.391393	0.266917	2.78056	0.202109	1.49133
GRMZM2G147867	0.96871	0.746781	0.857746	0.732288	1.32599	1.02914	0.987365	1.13978	1.06357	1.02953	1.39358	1.21156	0.939639	1.3575	1.14857	0.70168	1.0585	0.880088	1.16524	1.08059	1.12291	1.56738	1.09819	1.33278	1.097	0.642602	0.8698	1.5008	0.927749	1.21427
GRMZM2G152543	0	0	0	0	0	0	0	0	0	0	0	0	0	0.00964415	0.00482208	0	0.00913775	0.00456888	0	0	0	0	0.0117784	0.0058892	0.00950574	0	0.00475287	0	0.0112403	0.00562015
GRMZM2G154182	0	0	0	0	0	0	0	0.0128273	0.00641365	0	0.0136614	0.00683072	0	0	0	0	0	0	0	0.0257864	0.0128932	0	0	0	0	0	0	0.0202099	0	0.010105
GRMZM2G155816	0	0	0	0	0	0	0	0	0	0	0	0	0	0.0189218	0.0094609	0.0206989	0	0.0103494	0	0	0	0	0	0	0	0	0	0	0	0
GRMZM2G156977	0	0.0606868	0.0303434	0.0135928	0	0.0067964	0	0	0	0	0.0169136	0.0084568	0	0	0	0.0365854	0.0845969	0.0605912	0	0.0416549	0.0208275	0	0	0	0.0660235	0.0400074	0.0530154	0	0.0927314	0.0463657
GRMZM2G158204	0	0	0	0.0227609	0	0.0113805	0	0	0	0	0.0564631	0.0282316	0	0	0	0	0	0	0	0	0	0	0	0	0	0	0	0	0	0
GRMZM2G159094	0.297553	0.0196586	0.158606	0.0493184	0	0.0246592	0.0153448	0	0.00767241	0.0263532	0.0190174	0.0226853	0.0988114	0.011827	0.0553192	0.0505853	0	0.0252926	0.0990871	0.0312934	0.0651902	0	0	0	0.0281266	0	0.0140633	0	0.0286172	0.0143086
GRMZM2G159500	7.03601	2.28475	4.66038	4.42448	2.00548	3.21498	3.49893	3.2259	3.36241	1.6958	1.90509	1.80045	2.72292	10.2331	6.478	1.16495	1.9325	1.54872	2.88755	1.57468	2.23111	2.92719	2.41236	2.66977	0.932783	0.871914	0.902349	4.88885	1.83412	3.36148
GRMZM2G162739	0.255642	0.14273	0.199186	0.141611	0.983165	0.562388	0.244938	0.285728	0.265333	0.0108459	0.279799	0.145323	0.68713	0.182442	0.434786	0.385898	0.824879	0.605388	0.0982147	0.656294	0.377254	0.282824	0.571492	0.427158	0.578962	0.366886	0.472924	0.206303	0.686783	0.446543
GRMZM2G163251	0	0	0	0.0275446	0	0.0137723	0	0.0214115	0.0107057	0.00875621	0	0.00437811	0	0.0345127	0.0172564	0	0	0	0	0	0	0	0	0	0	0.00885611	0.00442806	0.059023	0.0203812	0.0397021
GRMZM2G163841	0	0	0	0	0	0	0	0	0	0	0	0	0	0	0	0	0	0	0	0	0	0	0	0	0.0190779	0	0.00953895	0	0	0
GRMZM2G163843	0.892083	0.990861	0.941472	0.809863	0.651979	0.730921	1.06628	1.45041	1.25835	0.65655	1.17473	0.91564	0.504752	2.58217	1.54346	0.638937	0.720001	0.679469	0.754818	0.514352	0.634585	3.52745	0.519411	2.02343	0.684941	0.475807	0.580374	1.70828	0.405345	1.05681
GRMZM2G163914	0.324805	0.59448	0.459643	0.722657	0.754241	0.738449	0.746728	0.881602	0.814165	0.780179	0.899913	0.840046	0.56721	0.874224	0.720717	0.319527	0.630404	0.474965	0.642559	0.47926	0.560909	0.742663	0.777116	0.75989	0.611337	0.688665	0.650001	1.18761	0.857009	1.02231
GRMZM2G166721	1.44662	1.0053	1.22596	1.40982	1.67571	1.54276	1.38036	1.51267	1.44652	1.15734	1.24103	1.19918	1.89767	0.629371	1.26352	1.47158	1.06407	1.26782	1.57599	1.68541	1.6307	1.22965	1.58598	1.40782	1.49355	1.24681	1.37018	0.744989	1.20578	0.975384
GRMZM2G167018	1.28139	0.0998584	0.690625	0.357106	4.65925	2.50818	0.170614	0.479774	0.325194	0.414781	0.995268	0.705024	1.55694	0.219155	0.888049	1.11779	0.733797	0.925795	0.305887	5.35876	2.83232	0.319106	1.45967	0.889388	1.07024	0.856519	0.963381	0.134718	1.34985	0.742282
GRMZM2G167492	0.445196	1.12168	0.783438	0.737262	1.09816	0.917712	0.899194	0.954693	0.926943	0.479813	0.917592	0.698703	0.670482	0.813448	0.741965	0.56625	0.44171	0.50398	0.710494	0.265659	0.488077	1.03459	0.51231	0.773448	0.425738	0.604322	0.51503	0.515477	0.265147	0.390312
GRMZM2G171395	0.228839	0.0177526	0.123296	0.029025	0.10684	0.0679325	0.113359	0	0.0566795	0.0400772	0.0117702	0.0259237	0.146803	0.0433684	0.0950857	0.0220944	0.354165	0.18813	0.023665	0.028314	0.0259895	0	0.0463876	0.0231938	0.209604	0.0569366	0.13327	0.010795	0.0736387	0.0422169
GRMZM2G172264	0	0.0500699	0.025035	0	0	0	0	0.0335067	0.0167534	0.0248467	0	0.0124233	0	0	0	0	0	0	0.0574803	0	0.0287401	0	0	0	0	0	0	0	0	0
GRMZM2G174070	0.196507	0.0556153	0.126061	0.0588935	0.0683196	0.0636065	0.0612287	0.0274925	0.0443606	0.0335726	0.0306218	0.0320972	0.076672	0.0542226	0.0654473	0.327515	0.0794655	0.20349	0	0.207887	0.103943	0.0422923	0.101599	0.0719457	0.0574287	0.0612754	0.0593521	0.0266453	0.038089	0.0323671
GRMZM2G176677	7.31145	5.36396	6.33771	6.00421	9.63003	7.81712	5.27064	5.61759	5.44411	5.3758	6.21978	5.79779	7.53777	4.91163	6.2247	7.65825	9.0725	8.36537	6.26573	10.5528	8.40925	5.93436	11.1677	8.55101	8.15309	8.98607	8.56958	7.17398	9.24458	8.20928
GRMZM2G178998	0	0	0	0	0	0	0	0	0	0.0452009	0.0417874	0.0434942	0.0122799	0	0.00613995	0	0.0141982	0.0070991	0	0	0	0	0	0	0	0	0	0.0227247	0.00913009	0.0159274
GRMZM2G179049	1.14581	0.0245596	0.585187	0.17621	1.33009	0.753152	0.0167757	0	0.00838783	0.132018	0.0643233	0.0981705	0.363382	0	0.181691	0.15401	0.726635	0.440323	0.119061	0.386305	0.252683	0.0346423	0.384836	0.209739	1.90484	0.804936	1.35489	0.0133792	0.758292	0.385836
GRMZM2G179885	0	0	0	0.011575	0.0599242	0.0357496	0	0	0	0.115916	0.0140785	0.0649972	0	0	0	0	0	0	0	0	0	0	0	0	0.0100677	0	0.00503383	0	0.0140295	0.00701476
GRMZM2G180328	2.2919	0.243417	1.26766	0.216938	2.11258	1.16476	0.467745	0.512683	0.490214	0.280402	0.648074	0.464238	1.03987	4.08807	2.56397	0.69267	1.44447	1.06857	0.685609	0.868637	0.777123	0.512981	0.682203	0.597592	1.30292	0.476925	0.889922	1.97181	3.57925	2.77553
GRMZM2G181605	1.87606	0.952108	1.41408	0.711295	1.95102	1.33116	1.3223	0.992518	1.15741	0.22963	0.192125	0.210878	1.77007	0.700696	1.23538	1.69488	1.55491	1.62489	0.392897	1.12838	0.760637	1.04522	3.36705	2.20613	1.51546	1.43456	1.47501	0.747762	1.02065	0.884204
GRMZM2G312201	1.86553	2.81428	2.3399	1.80735	1.71765	1.7625	1.27297	1.37837	1.32567	1.3259	3.64707	2.48649	1.87816	2.80152	2.33984	1.96951	1.40346	1.68649	6.87453	2.09119	4.48286	1.52244	0.889875	1.20616	3.7892	1.53053	2.65987	4.18131	2.72634	3.45383
GRMZM2G315140	0	0	0	0.025364	0	0.012682	0.0434536	0.0293463	0.0364	0.0951151	0.0307206	0.0629178	0	0.0580861	0.0290431	0.0256838	0.0223586	0.0240212	0.031604	0.0301326	0.0308683	0.0751337	0.0702657	0.0726997	0.0117169	0.0116499	0.0116834	0.0803185	0.0545774	0.067448
GRMZM2G316840	0	0.0319258	0.0159629	0.0791393	0.0270071	0.0530732	0.0887678	0.0446634	0.0667156	0.120752	0.0936179	0.107185	0.0268055	0.123838	0.0753218	0	0	0	0.0493944	0.065322	0.0573582	0.0926051	0.0229468	0.0577759	0.0168076	0	0.0084038	0.421881	0.020146	0.221014
GRMZM2G336533	0.0739644	0.0457811	0.0598728	0.232013	0.150935	0.191474	0.78729	0.90222	0.844755	0.0523658	0.216127	0.134246	1.03773	1.66895	1.35334	0	1.12477	0.562383	0.161017	0.0794615	0.120239	0.941477	0.940838	0.941158	0.0410165	0.0247806	0.0328985	1.37587	0.804095	1.08998
GRMZM2G342647	0.0220939	0	0.0110469	0	0	0	0	0.0140825	0.00704125	0	0	0	0	0	0	0	0	0	0	0	0	0	0	0	0	0	0	0	0	0
GRMZM2G347043	25.7489	29.1971	27.473	23.5843	11.5565	17.5704	23.9816	33.8811	28.9313	11.2642	21.5141	16.3892	31.8156	91.3718	61.5937	33.224	23.5071	28.3655	20.6074	11.6977	16.1526	53.3644	31.3423	42.3533	10.9989	9.72704	10.363	63.2765	21.0934	42.185
GRMZM2G354151	0	0	0	0	0	0	0	0	0	0	0	0	0.0126546	0	0.0063273	0	0	0	0.0105466	0	0.0052733	0	0	0	0.0153648	0.00781517	0.01159	0	0	0
GRMZM2G386163	0.1774	0.34622	0.26181	0.193448	0.0761745	0.134811	0.206405	0.152753	0.179579	0.553175	0.306361	0.429768	0.110455	0.436135	0.273295	0.279363	0.409717	0.34454	0.117065	0.126637	0.121851	0.272886	0.0924335	0.18266	0.189777	0.343869	0.266823	0.272188	0.18064	0.226414
GRMZM2G389557	0	0	0	0.023685	0.215417	0.119551	0.020026	0.0704448	0.0452354	0	0.0885339	0.0442669	0.11115	0.0734976	0.0923238	0	0.267631	0.133816	0.0197904	0.020393	0.0200917	0.0206056	0.0359437	0.0282746	0.0351076	0.0157402	0.0254239	0.113094	0.39873	0.255912
GRMZM2G393433	0	0	0	0	0	0	0.0198933	0	0.00994665	0	0	0	0	0	0	0	0	0	0	0	0	0	0	0	0	0.0141717	0.00708587	0	0	0
GRMZM2G406204	0.0630335	0.0458387	0.0544361	0.07546	0	0.03773	0.0395766	0.0172684	0.0284225	0.0266608	0.0194305	0.0230456	0	0.038331	0.0191655	0.107401	0.0129955	0.0601984	0.0202908	0.0329005	0.0265957	0.0492632	0	0.0246316	0.00730887	0	0.00365443	0.0744315	0.0149932	0.0447124
GRMZM2G430522	0	0	0	0	0	0	0	0	0	0	0	0	0	0	0	0	0	0	0	0	0	0	0	0	0.0113292	0	0.00566462	0	0	0
GRMZM2G430849	0.92513	0.0676253	0.496377	0.187118	0.18051	0.183814	5.28e-05	0.00358565	0.00181923	0.0117193	0	0.00585964	0.288212	0.815297	0.551755	0.681411	0.161248	0.42133	0.0201506	0.0822582	0.0512044	0.0782541	0.202175	0.140215	0.258079	0.381268	0.319673	0.128429	0.292989	0.210709
GRMZM2G435824	0	0	0	0	0	0	0	0	0	0	0	0	0	0	0	0	0	0	0	0	0	0	0	0	0	0	0	0	0	0
GRMZM2G439903	0.149718	0.12943	0.139574	0.0355897	0.0324224	0.0340061	0.11653	0	0.058265	0.0910078	0	0.0455039	0	0	0	0.0394213	0	0.0197106	0.0657628	0	0.0328814	0.0251899	0.0214571	0.0233235	0.0701327	0.0176177	0.0438752	0.0197036	0.134613	0.0771583
GRMZM2G440219	0	0	0	0	0	0	0	0	0	0	0	0	0	0	0	0	0	0	0	0	0	0	0	0	0	0	0	0	0	0
GRMZM2G450445	0	0.0163038	0.00815189	0.0121058	0.0140661	0.013086	0.0701492	0.045875	0.0580121	0.0792489	0.0140005	0.0466247	0.0439871	0.054385	0.049186	0.0412516	0.0161188	0.0286852	0.0148648	0.0588029	0.0368339	0.0354489	0.0130606	0.0242547	0.0204261	0.0292097	0.0248179	0.107469	0.0215743	0.0645217
GRMZM2G456568	13.5036	21.7818	17.6427	17.8571	14.1067	15.9819	19.6479	12.2624	15.9552	11.833	12.7047	12.2688	12.93	2.57543	7.7527	13.725	7.54905	10.637	16.5441	17.6712	17.1076	10.5192	12.3406	11.4299	10.5328	12.0688	11.3008	6.29013	8.92434	7.60724
GRMZM2G459156	0	0	0	0	0.144331	0.0721655	0.0564901	0	0.0282451	0.045994	0	0.022997	0	0	0	0	0.042161	0.0210805	0	0	0	0.0579377	0	0.0289689	0	0	0	0.0443908	0	0.0221954
GRMZM2G465835	0	0	0	0.0268303	0	0.0134152	0	0	0	0	0	0	0	0	0	0	0	0	0.0331554	0	0.0165777	0	0	0	0	0	0	0	0	0
GRMZM2G475014	0.0186722	0.812411	0.415542	2.2319	0.154917	1.19341	0.430058	0.190771	0.310415	4.82954	1.29567	3.06261	0.0726254	0.0486261	0.0606257	0	0.0464717	0.0232359	2.32511	0.230168	1.27764	0.0851898	0.098333	0.0917614	0.161958	0.214249	0.188103	0.236485	0.0114915	0.123988
GRMZM2G479980	0	0	0	0	0	0	0	0	0	0	0	0	0	0	0	0	0.0267275	0.0133638	0	0	0	0	0	0	0.0133032	0	0.0066516	0.0131605	0	0.00658025
GRMZM5G803888	0	0	0	0	0	0	0	0	0	0	0	0	0	0	0	0	0	0	0	0	0	0	0	0	0	0	0	0	0	0
GRMZM5G813651	0.706477	0.281113	0.493795	0.350387	1.59855	0.974469	0.119715	0.0816507	0.100683	0.24861	0.193568	0.221089	0.874892	0.0105281	0.44271	0.213584	0.612155	0.41287	0.378503	0.568475	0.473489	0.026214	0.495434	0.260824	1.6002	1.05739	1.3288	0.105596	0.687274	0.396435
GRMZM5G832473	0.167011	0	0.0835055	0	0.305466	0.152733	0	0	0	0	0.0294811	0.0147405	0	0.0768397	0.0384198	0	0.123901	0.0619505	0	0.223399	0.111699	0	0	0	0.0437953	0.0457775	0.0447864	0	0.0574169	0.0287084
GRMZM5G857701	0.0366224	0.0933782	0.0650003	0.0335419	0	0.0167709	0.0868137	0	0.0434068	0.0335239	0.0614536	0.0474888	0.105697	0	0.0528485	0	0.0177128	0.0088564	0.125468	0.0454969	0.0854825	0.138621	0	0.0693105	0.130626	0	0.065313	0	0	0
GRMZM5G885329	0.071903	0.272897	0.1724	0.098669	0.0291161	0.0638926	0	0	0	0.0798705	0.0290281	0.0544493	0.120064	0.0172927	0.0686783	0.116628	0.0788192	0.0977236	0.0623148	0.0232142	0.0427645	0.0691801	0.0522275	0.0607038	0.0417617	0.0219068	0.0318343	0.0333119	0.0854816	0.0593967
GRMZM5G894234	2.09203	1.67494	1.88348	2.61766	1.29889	1.95827	1.84266	2.75747	2.30006	2.92544	2.446	2.68572	2.59021	1.24865	1.91943	1.05105	1.46142	1.25624	1.44915	1.15808	1.30361	2.39006	2.46823	2.42914	1.45242	2.41164	1.93203	1.77295	1.30054	1.53674
GRMZM5G898290	1.28968	0.172103	0.730894	0.358762	2.04168	1.20022	1.0149	0.623359	0.819127	0.757024	0.589504	0.673264	0.750368	0.768473	0.75942	0.574347	1.80722	1.19078	0.574256	0.927855	0.751055	0.397846	0.8744	0.636123	0.345715	1.36589	0.855802	0.592075	0.974898	0.783487
GRMZM6G257110	0.0389102	0.0478886	0.0433994	0	0	0	0	0	0	0	0	0	0	0.0184072	0.0092036	0.081113	0.00909249	0.0451027	0	0	0	0	0	0	0.0365546	0	0.0182773	0	0.0322571	0.0161285

## Sheet: Supplementary Table 4
Supplemental Table 4. ZmNAP interaction protein-coding genes
gene accession number	functional annotation
ACG27790.1	hypothetical protein
NP_001145262.1	uncharacterized protein LOC100278550
NP_001105685.1	cysteine proteinase 1 precursor
ONM15770.1	Zea mays uncharacterized LOC103642216
NP_001149132.1	uncharacterized protein LOC100282754
ACF86683.1	unknown
ONM10521.1	NEP-interacting protein 1
ACG36748.1	hypothetical protein
ACN31120.1	unknown
AJE59925	NAC transcription factor
AQL02257.1	Enolase 1
